# Supplementary material for: Drying Kinetic of Jaboticaba Berries and Natural Fermentation for Anthocyanin-Rich Fruit Vinegar
Source: Foods. 2022 Dec 23;12(1):65. doi: 10.3390/foods12010065 (PMC9818337; doi:10.3390/foods12010065)
Supplement: Supplementary file 1 [file foods-12-00065-s001.zip]

Archive with 1 entries (1 files):
- foods-2087469-supplementary.pdf
